# Supplementary material for: Chilling Does Not Affect the Functionality of Intracellular Calcium Stores in Viable Boar Sperm During Liquid Preservation
Source: Int J Mol Sci. 2026 Jan 27;27(3):1248. doi: 10.3390/ijms27031248 (PMC12898854; doi:10.3390/ijms27031248)
Supplement: Supplementary file 1 [file ijms-27-01248-s001.zip]

Archive with 3 entries (3 files):
- Suppl. Fig. 1.pdf
- Suppl. Fig. 2.pdf
- Suppl. Fig. 3.pdf
